# Supplementary material for: 2,6-Diaminopurine as a highly potent corrector of UGA nonsense mutations
Source: Nat Commun. 2020 Mar 20;11:1509. doi: 10.1038/s41467-020-15140-z (PMC7083880; doi:10.1038/s41467-020-15140-z)
Supplement: Supplementary file 5 — Supplementary Data 1 [file 41467_2020_15140_MOESM5_ESM.xlsx]

## Sheet: Sheet1
Annotation Set	GO term	Description	P-value	FDR q-value	Enrichment (N, B, n, b)	Genes
BP	GO:0022900	electron transport chain	8.38E-8	4.31E-4	10.17 (698,9,61,8)	COX2 - cytochrome c oxidase subunit ii COX3 - cytochrome c oxidase iii ND4L - nadh dehydrogenase, subunit 4l (complex i) ND4 - nadh dehydrogenase, subunit 4 (complex i) COX1 - cytochrome c oxidase subunit i STEAP4 - steap family member 4 CYTB - cytochrome b ND6 - nadh dehydrogenase, subunit 6 (complex i)
BP	GO:0022904	respiratory electron transport chain	8.03E-7	2.06E-3	10.01 (698,8,61,7)	COX2 - cytochrome c oxidase subunit ii ND4L - nadh dehydrogenase, subunit 4l (complex i) COX3 - cytochrome c oxidase iii ND4 - nadh dehydrogenase, subunit 4 (complex i) COX1 - cytochrome c oxidase subunit i ND6 - nadh dehydrogenase, subunit 6 (complex i) CYTB - cytochrome b
BP	GO:0098662	inorganic cation transmembrane transport	1.69E-6	2.89E-3	5.86 (698,19,69,11)	P2RX4 - purinergic receptor p2x, ligand-gated ion channel, 4 ATP8 - atp synthase f0 subunit 8 ATP6 - atp synthase f0 subunit 6 COX2 - cytochrome c oxidase subunit ii COX3 - cytochrome c oxidase iii ND4 - nadh dehydrogenase, subunit 4 (complex i) COX1 - cytochrome c oxidase subunit i CACNA2D3 - calcium channel, voltage-dependent, alpha 2/delta subunit 3 STEAP4 - steap family member 4 SLC12A3 - sol…
BP	GO:0015672	monovalent inorganic cation transport	2.29E-6	2.94E-3	8.06 (698,11,63,8)	ATP8 - atp synthase f0 subunit 8 ATP6 - atp synthase f0 subunit 6 COX2 - cytochrome c oxidase subunit ii COX3 - cytochrome c oxidase iii ND4 - nadh dehydrogenase, subunit 4 (complex i) COX1 - cytochrome c oxidase subunit i SLC12A3 - solute carrier family 12 (sodium/chloride transporter), member 3 CYTB - cytochrome b
BP	GO:1902600	proton transmembrane transport	4.03E-6	4.14E-3	8.90 (698,9,61,7)	ATP8 - atp synthase f0 subunit 8 ATP6 - atp synthase f0 subunit 6 COX2 - cytochrome c oxidase subunit ii COX3 - cytochrome c oxidase iii ND4 - nadh dehydrogenase, subunit 4 (complex i) COX1 - cytochrome c oxidase subunit i CYTB - cytochrome b
BP	GO:0098660	inorganic ion transmembrane transport	7.73E-6	6.63E-3	5.30 (698,21,69,11)	P2RX4 - purinergic receptor p2x, ligand-gated ion channel, 4 ATP8 - atp synthase f0 subunit 8 ATP6 - atp synthase f0 subunit 6 COX2 - cytochrome c oxidase subunit ii COX3 - cytochrome c oxidase iii ND4 - nadh dehydrogenase, subunit 4 (complex i) COX1 - cytochrome c oxidase subunit i CACNA2D3 - calcium channel, voltage-dependent, alpha 2/delta subunit 3 STEAP4 - steap family member 4 SLC12A3 - sol…
BP	GO:0006123	mitochondrial electron transport, cytochrome c to oxygen	8.77E-6	6.44E-3	63.45 (698,3,11,3)	COX2 - cytochrome c oxidase subunit ii COX3 - cytochrome c oxidase iii COX1 - cytochrome c oxidase subunit i
BP	GO:0019646	aerobic electron transport chain	8.77E-6	5.64E-3	63.45 (698,3,11,3)	COX2 - cytochrome c oxidase subunit ii COX3 - cytochrome c oxidase iii COX1 - cytochrome c oxidase subunit i
BP	GO:0034220	ion transmembrane transport	1.46E-5	8.32E-3	3.71 (698,31,91,15)	P2RX4 - purinergic receptor p2x, ligand-gated ion channel, 4 ATP8 - atp synthase f0 subunit 8 ATP6 - atp synthase f0 subunit 6 ND4 - nadh dehydrogenase, subunit 4 (complex i) CACNA2D3 - calcium channel, voltage-dependent, alpha 2/delta subunit 3 ABCA3 - atp-binding cassette, sub-family a (abc1), member 3 ANO4 - anoctamin 4 TMEM37 - transmembrane protein 37 TSC22D3 - tsc22 domain family, member 3 …
BP	GO:0030162	regulation of proteolysis	2.45E-5	1.26E-2	1.96 (698,25,328,23)	TRIB3 - tribbles homolog 3 (drosophila) LRIG2 - leucine-rich repeats and immunoglobulin-like domains 2 PSME1 - proteasome (prosome, macropain) activator subunit 1 (pa28 alpha) VEGFA - vascular endothelial growth factor a YOD1 - yod1 deubiquitinase CAPN3 - calpain 3, (p94) SOCS5 - suppressor of cytokine signaling 5 SPOPL - speckle-type poz protein-like BCL10 - b-cell cll/lymphoma 10 WNT10B - wingl…
BP	GO:0098655	cation transmembrane transport	2.6E-5	1.21E-2	4.84 (698,23,69,11)	P2RX4 - purinergic receptor p2x, ligand-gated ion channel, 4 ATP8 - atp synthase f0 subunit 8 ATP6 - atp synthase f0 subunit 6 COX2 - cytochrome c oxidase subunit ii COX3 - cytochrome c oxidase iii ND4 - nadh dehydrogenase, subunit 4 (complex i) COX1 - cytochrome c oxidase subunit i CACNA2D3 - calcium channel, voltage-dependent, alpha 2/delta subunit 3 STEAP4 - steap family member 4 SLC12A3 - sol…
BP	GO:0006091	generation of precursor metabolites and energy	3.64E-5	1.56E-2	6.21 (698,23,44,9)	ATP8 - atp synthase f0 subunit 8 ATP6 - atp synthase f0 subunit 6 COX2 - cytochrome c oxidase subunit ii COX3 - cytochrome c oxidase iii ND4L - nadh dehydrogenase, subunit 4l (complex i) ND4 - nadh dehydrogenase, subunit 4 (complex i) COX1 - cytochrome c oxidase subunit i STEAP4 - steap family member 4 ND6 - nadh dehydrogenase, subunit 6 (complex i)
BP	GO:0014070	response to organic cyclic compound	7.4E-5	2.93E-2	2.18 (698,22,277,19)	PPARGC1B - peroxisome proliferator-activated receptor gamma, coactivator 1 beta ASNS - asparagine synthetase (glutamine-hydrolyzing) ERRFI1 - erbb receptor feedback inhibitor 1 ID3 - inhibitor of dna binding 3, dominant negative helix-loop-helix protein P2RX4 - purinergic receptor p2x, ligand-gated ion channel, 4 P2RY11 - purinergic receptor p2y, g-protein coupled, 11 SLC7A11 - solute carrier fam…
BP	GO:0055085	transmembrane transport	0.0001	3.69E-2	3.03 (698,43,91,17)	P2RX4 - purinergic receptor p2x, ligand-gated ion channel, 4 ATP8 - atp synthase f0 subunit 8 ATP6 - atp synthase f0 subunit 6 ND4 - nadh dehydrogenase, subunit 4 (complex i) CACNA2D3 - calcium channel, voltage-dependent, alpha 2/delta subunit 3 ANO4 - anoctamin 4 ABCA3 - atp-binding cassette, sub-family a (abc1), member 3 TMEM37 - transmembrane protein 37 TSC22D3 - tsc22 domain family, member 3 …
BP	GO:0006812	cation transport	1.24E-4	4.26E-2	4.28 (698,26,69,11)	P2RX4 - purinergic receptor p2x, ligand-gated ion channel, 4 ATP8 - atp synthase f0 subunit 8 ATP6 - atp synthase f0 subunit 6 COX2 - cytochrome c oxidase subunit ii COX3 - cytochrome c oxidase iii ND4 - nadh dehydrogenase, subunit 4 (complex i) CACNA2D3 - calcium channel, voltage-dependent, alpha 2/delta subunit 3 COX1 - cytochrome c oxidase subunit i STEAP4 - steap family member 4 SLC12A3 - sol…
BP	GO:0009060	aerobic respiration	0.0002	6.41E-2	31.73 (698,6,11,3)	COX2 - cytochrome c oxidase subunit ii COX3 - cytochrome c oxidase iii COX1 - cytochrome c oxidase subunit i
BP	GO:0051093	negative regulation of developmental process	2.76E-4	8.35E-2	2.25 (698,34,192,21)	TRIB3 - tribbles homolog 3 (drosophila) ID3 - inhibitor of dna binding 3, dominant negative helix-loop-helix protein FOXJ2 - forkhead box j2 SOCS5 - suppressor of cytokine signaling 5 RBM15 - rna binding motif protein 15 GDF15 - growth differentiation factor 15 CETP - cholesteryl ester transfer protein, plasma FLCN - folliculin WNT10B - wingless-type mmtv integration site family, member 10b NOV -…
BP	GO:0006120	mitochondrial electron transport, NADH to ubiquinone	4.09E-4	1.17E-1	15.86 (698,3,44,3)	ND4L - nadh dehydrogenase, subunit 4l (complex i) ND4 - nadh dehydrogenase, subunit 4 (complex i) ND6 - nadh dehydrogenase, subunit 6 (complex i)
BP	GO:0006811	ion transport	5.11E-4	1.38E-1	2.95 (698,39,91,15)	P2RX4 - purinergic receptor p2x, ligand-gated ion channel, 4 ATP8 - atp synthase f0 subunit 8 ATP6 - atp synthase f0 subunit 6 ND4 - nadh dehydrogenase, subunit 4 (complex i) CACNA2D3 - calcium channel, voltage-dependent, alpha 2/delta subunit 3 ABCA3 - atp-binding cassette, sub-family a (abc1), member 3 ANO4 - anoctamin 4 TMEM37 - transmembrane protein 37 TSC22D3 - tsc22 domain family, member 3 …
BP	GO:0045333	cellular respiration	8.38E-4	2.16E-1	23.80 (698,8,11,3)	COX2 - cytochrome c oxidase subunit ii COX3 - cytochrome c oxidase iii COX1 - cytochrome c oxidase subunit i
MF	GO:0022890	inorganic cation transmembrane transporter activity	8.24E-6	9.04E-3	5.75 (698,12,91,9)	P2RX4 - purinergic receptor p2x, ligand-gated ion channel, 4 TMEM37 - transmembrane protein 37 ATP8 - atp synthase f0 subunit 8 ATP6 - atp synthase f0 subunit 6 COX2 - cytochrome c oxidase subunit ii COX3 - cytochrome c oxidase iii COX1 - cytochrome c oxidase subunit i CACNA2D3 - calcium channel, voltage-dependent, alpha 2/delta subunit 3 SLC12A3 - solute carrier family 12 (sodium/chloride transp…
MF	GO:0004129	cytochrome-c oxidase activity	8.77E-6	4.81E-3	63.45 (698,3,11,3)	COX2 - cytochrome c oxidase subunit ii COX3 - cytochrome c oxidase iii COX1 - cytochrome c oxidase subunit i
MF	GO:0016675	oxidoreductase activity, acting on a heme group of donors	8.77E-6	3.21E-3	63.45 (698,3,11,3)	COX2 - cytochrome c oxidase subunit ii COX3 - cytochrome c oxidase iii COX1 - cytochrome c oxidase subunit i
MF	GO:0016676	oxidoreductase activity, acting on a heme group of donors, oxygen as acceptor	8.77E-6	2.41E-3	63.45 (698,3,11,3)	COX2 - cytochrome c oxidase subunit ii COX3 - cytochrome c oxidase iii COX1 - cytochrome c oxidase subunit i
MF	GO:0015002	heme-copper terminal oxidase activity	8.77E-6	1.92E-3	63.45 (698,3,11,3)	COX2 - cytochrome c oxidase subunit ii COX3 - cytochrome c oxidase iii COX1 - cytochrome c oxidase subunit i
MF	GO:0015078	proton transmembrane transporter activity	8.98E-6	1.64E-3	14.54 (698,6,40,5)	ATP8 - atp synthase f0 subunit 8 ATP6 - atp synthase f0 subunit 6 COX2 - cytochrome c oxidase subunit ii COX3 - cytochrome c oxidase iii COX1 - cytochrome c oxidase subunit i
MF	GO:0009055	electron transfer activity	1.11E-5	1.75E-3	11.44 (698,5,61,5)	COX2 - cytochrome c oxidase subunit ii COX3 - cytochrome c oxidase iii COX1 - cytochrome c oxidase subunit i STEAP4 - steap family member 4 CYTB - cytochrome b
MF	GO:0015077	monovalent inorganic cation transmembrane transporter activity	5.31E-5	7.28E-3	8.31 (698,8,63,6)	ATP8 - atp synthase f0 subunit 8 ATP6 - atp synthase f0 subunit 6 COX2 - cytochrome c oxidase subunit ii COX3 - cytochrome c oxidase iii COX1 - cytochrome c oxidase subunit i SLC12A3 - solute carrier family 12 (sodium/chloride transporter), member 3
MF	GO:0005507	copper ion binding	6.62E-5	8.07E-3	174.50 (698,4,2,2)	COX2 - cytochrome c oxidase subunit ii S100A5 - s100 calcium binding protein a5
MF	GO:0008324	cation transmembrane transporter activity	3.72E-4	4.08E-2	4.31 (698,16,91,9)	P2RX4 - purinergic receptor p2x, ligand-gated ion channel, 4 TMEM37 - transmembrane protein 37 ATP8 - atp synthase f0 subunit 8 ATP6 - atp synthase f0 subunit 6 COX2 - cytochrome c oxidase subunit ii COX3 - cytochrome c oxidase iii COX1 - cytochrome c oxidase subunit i CACNA2D3 - calcium channel, voltage-dependent, alpha 2/delta subunit 3 SLC12A3 - solute carrier family 12 (sodium/chloride transp…
MF	GO:0008137	NADH dehydrogenase (ubiquinone) activity	4.09E-4	4.07E-2	15.86 (698,3,44,3)	ND4L - nadh dehydrogenase, subunit 4l (complex i) ND4 - nadh dehydrogenase, subunit 4 (complex i) ND6 - nadh dehydrogenase, subunit 6 (complex i)
MF	GO:0050136	NADH dehydrogenase (quinone) activity	4.09E-4	3.73E-2	15.86 (698,3,44,3)	ND4L - nadh dehydrogenase, subunit 4l (complex i) ND4 - nadh dehydrogenase, subunit 4 (complex i) ND6 - nadh dehydrogenase, subunit 6 (complex i)
MF	GO:0003954	NADH dehydrogenase activity	4.09E-4	3.45E-2	15.86 (698,3,44,3)	ND4L - nadh dehydrogenase, subunit 4l (complex i) ND4 - nadh dehydrogenase, subunit 4 (complex i) ND6 - nadh dehydrogenase, subunit 6 (complex i)
MF	GO:0015075	ion transmembrane transporter activity	5.6E-4	4.39E-2	3.84 (698,20,91,10)	P2RX4 - purinergic receptor p2x, ligand-gated ion channel, 4 TMEM37 - transmembrane protein 37 ATP8 - atp synthase f0 subunit 8 ATP6 - atp synthase f0 subunit 6 COX2 - cytochrome c oxidase subunit ii COX3 - cytochrome c oxidase iii COX1 - cytochrome c oxidase subunit i CACNA2D3 - calcium channel, voltage-dependent, alpha 2/delta subunit 3 SLC12A3 - solute carrier family 12 (sodium/chloride transp…
MF	GO:0015318	inorganic molecular entity transmembrane transporter activity	9.69E-4	7.09E-2	3.65 (698,21,91,10)	P2RX4 - purinergic receptor p2x, ligand-gated ion channel, 4 TMEM37 - transmembrane protein 37 ATP8 - atp synthase f0 subunit 8 ATP6 - atp synthase f0 subunit 6 COX2 - cytochrome c oxidase subunit ii COX3 - cytochrome c oxidase iii COX1 - cytochrome c oxidase subunit i CACNA2D3 - calcium channel, voltage-dependent, alpha 2/delta subunit 3 SLC12A3 - solute carrier family 12 (sodium/chloride transp…
CC	GO:0098800	inner mitochondrial membrane protein complex	8.6E-8	6.04E-5	10.17 (698,9,61,8)	COA3 - cytochrome c oxidase assembly factor 3 ATP8 - atp synthase f0 subunit 8 ATP6 - atp synthase f0 subunit 6 ND4L - nadh dehydrogenase, subunit 4l (complex i) ND4 - nadh dehydrogenase, subunit 4 (complex i) COX1 - cytochrome c oxidase subunit i GRPEL2 - grpe-like 2, mitochondrial (e. coli) CYTB - cytochrome b
CC	GO:0098803	respiratory chain complex	8.8E-8	3.09E-5	11.44 (698,7,61,7)	COA3 - cytochrome c oxidase assembly factor 3 COX2 - cytochrome c oxidase subunit ii ND4L - nadh dehydrogenase, subunit 4l (complex i) COX3 - cytochrome c oxidase iii ND4 - nadh dehydrogenase, subunit 4 (complex i) COX1 - cytochrome c oxidase subunit i CYTB - cytochrome b
CC	GO:0044455	mitochondrial membrane part	4.49E-7	1.05E-4	9.15 (698,10,61,8)	COA3 - cytochrome c oxidase assembly factor 3 ATP8 - atp synthase f0 subunit 8 ATP6 - atp synthase f0 subunit 6 ND4L - nadh dehydrogenase, subunit 4l (complex i) ND4 - nadh dehydrogenase, subunit 4 (complex i) GRPEL2 - grpe-like 2, mitochondrial (e. coli) COX1 - cytochrome c oxidase subunit i CYTB - cytochrome b
Supplementary Table 5. Results of GOrilla for the DEGs. 698 of the 775 DEGs are associated with a GO term. BP Biological Process; MF Molecular Function; CC Cellular Component; N total number of genes; B total number of associated genes in the GO term; n number of genes at the top of the user's input list or in the target set when appropriate; b number of genes in the intersection. Enrichment is t…
