# Supplementary material for: 2,6-Diaminopurine as a highly potent corrector of UGA nonsense mutations
Source: Nat Commun. 2020 Mar 20;11:1509. doi: 10.1038/s41467-020-15140-z (PMC7083880; doi:10.1038/s41467-020-15140-z)
Supplement: Supplementary file 6 — Source Data [file 41467_2020_15140_MOESM6_ESM.xlsx]

## Sheet: Figure 1C
			experiment 1					experiment 2				average					SD
			UAA	UAG	UGA			UAA	UAG	UGA			UAA	UAG	UGA			UAA	UAG	UGA
		DMSO	331.5	358	445		DMSO	414.5	371	471.5		DMSO	373	364.5	458.25		DMSO	58.6899	9.19239	18.7383
		G418 1mg/ml	471	2845	8804.5		G418 1mg/ml	519	1706	8128		G418 1mg/ml	495	2275.5	8466.25		G418 1mg/ml	33.9411	805.395	478.358
		H7 10ng/µl	1466	493	31797		H7 10ng/µl	1099.5	523.5	34301.5		H7 10ng/µl	1282.75	508.25	33049.2		H7 10ng/µl	259.155	21.5668	1770.95
		F7 10ng/µl	345	410.5	406		F7 10ng/µl	423.5	423	475.5		F7 10ng/µl	384.25	416.75	440.75		F7 10ng/µl	55.5079	8.83883	49.1439
		F8 10ng/µl	349	366.5	414.5		F8 10ng/µl	392.5	423	471		F8 10ng/µl	370.75	394.75	442.75		F8 10ng/µl	30.7591	39.9515	39.9515
		F9 10ng/µl	322.5	388	1025.5		F9 10ng/µl	418.5	384	567.5		F9 10ng/µl	370.5	386	796.5		F9 10ng/µl	67.8823	2.82843	323.855
		F10 10ng/µl	519	357.5	2657		F10 10ng/µl	393	428	1073.5		F10 10ng/µl	456	392.75	1865.25		F10 10ng/µl	89.0955	49.851	1119.7
		F11 10ng/µL	318.5	375	436		F11 10ng/µL	357.5	453.5	458		F11 10ng/µL	338	414.25	447		F11 10ng/µL	27.5772	55.5079	15.5563
		F12 10ng/µl	292.5	353.5	615		F12 10ng/µl	414.5	405.5	489		F12 10ng/µl	353.5	379.5	552		F12 10ng/µl	86.267	36.7696	89.0955
		F13 10ng/µl	532	436.5	5462.5		F13 10ng/µl	393	462.5	5672		F13 10ng/µl	462.5	449.5	5567.25		F13 10ng/µl	98.2878	18.3848	148.139
		F14 10ng/µl	279	336	480		F14 10ng/µl	375	484	510.5		F14 10ng/µl	327	410	495.25		F14 10ng/µl	67.8823	104.652	21.5668
		F15 10ng/µl	384	357.5	3643		F15 10ng/µl	423	414.5	2173		F15 10ng/µl	403.5	386	2908		F15 10ng/µl	27.5772	40.3051	1039.45
		DAP 3.75µM	310	336	19882		DAP 3.75µM	431.5	397	21317.5		DAP 3.75µM	370.75	366.5	20599.8		DAP 3.75µM	85.9135	43.1335	1015.05
		H7 100ng/µl	6544.5	1034	108345		H7 100ng/µl	1295.5	580	45536		H7 100ng/µl	3920	807	76940.5		H7 100ng/µl	3711.6	321.026	44412.7
		F7 100ng/µl	297	366.5	384		F7 100ng/µl	414.5	445	502		F7 100ng/µl	355.75	405.75	443		F7 100ng/µl	83.085	55.5079	83.4386
		F8 100ng/µl	327.5	366.5	336		F8 100ng/µl	410	414.5	436.5		F8 100ng/µl	368.75	390.5	386.25		F8 100ng/µl	58.3363	33.9411	71.0642
		F9 100ng/µl	322.5	340.5	2491.5		F9 100ng/µl	379.5	427.5	1256.5		F9 100ng/µl	351	384	1874		F9 100ng/µl	40.3051	61.5183	873.277
		F10 100ng/µl	327	357.5	21649		F10 100ng/µl	384	418.5	28590.5		F10 100ng/µl	355.5	388	25119.8		F10 100ng/µl	40.3051	43.1335	4908.38
		F11 100ng/µL	284	397	445		F11 100ng/µL	375.5	375	484.5		F11 100ng/µL	329.75	386	464.75		F11 100ng/µL	64.7003	15.5563	27.9307
		F12 100ng/µl	331.5	362	462.5		F12 100ng/µl	383.5	414.5	515		F12 100ng/µl	357.5	388.25	488.75		F12 100ng/µl	36.7696	37.1231	37.1231
		F13 100ng/µl	1265.5	436.5	28389.5		F13 100ng/µl	947	549.5	25440.5		F13 100ng/µl	1106.25	493	26915		F13 100ng/µl	225.214	79.9031	2085.26
		F14 100ng/µl	327	379.5	602		F14 100ng/µl	397	432	528		F14 100ng/µl	362	405.75	565		F14 100ng/µl	49.4975	37.1231	52.3259
		F15 100ng/µl	1295.5	458	30754.5		F15 100ng/µl	702.5	527.5	20567		F15 100ng/µl	999	492.75	25660.8		F15 100ng/µl	419.314	49.1439	7203.65
		DAP 37.5µM	322.5	349	36771		DAP 37.5µM	899	554	35108.5		DAP 37.5µM	610.75	451.5	35939.8		DAP 37.5µM	407.647	144.957	1175.57

## Sheet: Figure 1D
		DAP							G418
			Exp. 1	Exp. 2	average	SD				Exp. 1	Exp. 2	average	SD
		DMSO	997.389	589	793.194	288.774			DMSO	611.115	591.25	601.182	14.0467
		0,39µM	1186.95	737.25	962.101	317.988			0,39µM	701.361	678.75	690.055	15.9884
		0,78µM	1503.98	977.5	1240.74	372.278			0,78µM	783.19	761.5	772.345	15.337
		1,56µM	2085.73	1374.25	1729.99	503.093			1,56µM	853.418	829	841.209	17.2665
		6,25µM	7245.46	4897.5	6071.48	1660.26			6,25µM	1017.65	990.5	1004.07	19.1959
		25µM	48084	33252.2	40668.1	10487.7			25µM	1013.6	986	999.799	19.5154
		100µM	351175	246890	299033	73740.1			100µM	1134.07	1106	1120.03	19.8472
		300µM	257964	190894	224429	47425.2			300µM	1723.63	1679.5	1701.56	31.2025
		600µM	134395	97365.8	115881	26183.8			600µM	1231.27	1202	1216.63	20.6952
					SD
			DAP	G418	DAP	G418
		DMSO	793.194	601.182	288.774	14.0467
		0,39µM	962.101	690.055	317.988	15.9884
		0,78µM	1240.74	772.345	372.278	15.337
		1,56µM	1729.99	841.209	503.093	17.2665
		6,25µM	6071.48	1004.07	1660.26	19.1959
		25µM	40668.1	999.799	10487.7	19.5154
		100µM	299033	1120.03	73740.1	19.8472
		300µM	224429	1701.56	47425.2	31.2025
		600µM	115881	1216.63	26183.8	20.6952

## Sheet: Figure 2C
		Calu-6								HeLa
		experiment 1	experiment 2	experiment 3	average	SD	T-test				FL934	FL932	FL922	average	SD
	DMSO	1	1	1	1	0
	6.25µM DAP	1.60624	1.41484	1.34091	1.454	0.13693	0.0290097			DMSO	1	1	1	1	0
	25µM DAP	2.23503	2.89279	2.50717	2.545	0.330505	0.0149134			6.25µM DAP	0.83817	0.980292	0.885193	0.901218	0.0724034
	25µM G418	1.04775	0.776643	1.29491	1.03977	0.259228	0.815344			25µM DAP	1.09183	0.892124	0.784384	0.922779	0.155999
	600µM G418	1.29941	0.628926	1.12131	1.01655	0.347302	0.941742			25µM G418	1.07114	0.903956	0.945332	0.973475	0.0870721
										600µM G418	1.01681	0.622524	0.954154	0.864497	0.211884

## Sheet: Figure 2D
		Calu-6								HeLa
		experiment 1	experiment 2	experiment 3	average	SD	T-test				experiment 1	experiment 2	experiment 3	average	SD
	DMSO	1	1	1	1	0				DMSO	1	1	1	1	0
	6.25µM DAP	2.11197	1.79959	1.34091	1.75082	0.387833	0.0785968			6.25µM DAP	1.61258	1.06597	1.17967	1.28607	0.28842
	25µM DAP	1.8674	2.07078	2.50717	2.14845	0.326881	0.0259575			25µM DAP	1.18658	0.822451	0.867694	0.958908	0.198463
	25µM G418	1.06852	1.17793	1.29491	1.18046	0.113217	0.109983			25µM G418	0.876624	0.903664	0.800315	0.860201	0.0535961
	600µM G418	0.745628	1.56945	1.12131	1.14546	0.412442	0.603464			600µM G418	0.667862	0.559275	0.946081	0.724406	0.199506

## Sheet: Figure 3A
		DMSO	DAP 6.25µM	DAP 25µM	G418 600µM
	experiment 1	0.260569	0.119218	0.255476	0.410738
	experiment 2	0.161788	0.215681	0.19497	0.377827
	average	0.211178	0.167449	0.225223	0.394282
	SD	0.0698487	0.0682095	0.0427845	0.0232715
	T-Test		0.731892	0.59695	0.113298

## Sheet: Figure 3B
		experiment 1	experiment 2	experiment 3	average	SD	student
	0	408900	367038	275634	350524	68150.4	0.5
	0.39	426825	354564	379730	387040	36680.9	0.236222
	0.78	391755	521708	355930	423131	87229.6	0.161399
	1.56	422520	398913	295590	372341	67508.2	0.356865
	6.25	418575	460418	227353	368782	124255	0.418653
	25	440445		208270	324357	164173	0.430371
	100	374460	518986	187576	360341	166156	0.465627
	300	380370	536556	242898	386608	146928	0.363407
	600	393840	349368	363874	369027	22679.7	0.692027
	1200	462690	487071	380497	443419	55839.3	0.0723058
	2400	480750	416958	318945	405551	81503.4	0.210928
	STS 2µM	1822755	1.49827e+06	1.94661e+06	1.75588e+06	231529	0.00277207

## Sheet: Figure 4A
		Calu-6
	days		4	6	9	11	13	16	18	20	23	25	27	30	32	34	37	39	41
	DMSO	1	0.216	0.216	0.216	0.216	0.216	0.216	0.216	0.216	0.216	0.216	0.343	0.512	0.729	0.729	1	1	1.584
		2	0	0.125	0.216	0.294	0.384	0.384	0.384	0.448	0.567	0.567	0.648	0.968	1.296	1.521	1.69	1.96	3.468
		3	0.196	0.294	0.294	0.294	0.294	0.294	0.294	0.343	0.343	0.343	0.343	0.512	0.648	0.648	0.648	0.8	0.9
		4	0	0.1	0.18	0.18	0.18	0.343	0.448	0.648	0.8	0.9	0.9	1.089	1.44	1.859	2.89	5.2	5.733
		5	0	0.064	0.125	0.384	0.384	0.384	0.384	0.8	1.521	1.521	1.521	2.475	3.888	4.693	5.6	6.4	6.8
		6	0	0	0.064	0	0	0	0	0.18	0.18	0.18	0.294	0.448	0.7	0.729	1	1	1
		7	0.144	0.18	0.216	0.064	0.216	0.294	0.294	0.448	0.448	0.512	0.512	0.729	1.296	1.44	1.584	1.728	2.925
	DAP	1	0	0.125	0.064	0.064	0.064	0.125	0.125	0.216	0.216	0.216	0.343	0.343	0.512	0.567	0.448	0.8	0.9
		2	0.064	0.064	0.064	0.027	0.027	0.027	0.027	0.027	0.027	0	0	0	0.008	0.008	0.008	0.018	0.027
		3	0.125	0	0	0	0	0	0	0	0	0	0	0	0	0	0	0	0
		4	0.144	0.027	0.064	0.064	0.027	0.008	0	0	0.027	0.008	0.008	0.008	0.008	0.008	0.008	0.018	0.018
		5	0.125	0.125	0.125	0.125	0.064	0.064	0.064	0.125	0.125	0.125	0.125	0.125	0.125	0.216	0.294	0.343	0.343
		6	0.064	0.125	0.125	0.064	0.064	0.027	0.027	0.064	0.125	0.064	0.064	0.18	0.294	0.216	0.343	0.512	0.245
		7	0	0	0.027	0.008	0.027	0.008	0	0	0.027	0.027	0.008	0.008	0.008	0.008	0.008	0.027	0.027
		Average
			0.0794286	0.139857	0.187286	0.204571	0.239143	0.273571	0.288571	0.440429	0.582143	0.605571	0.651571	0.961857	1.42814	1.65986	2.05886	2.584	3.20143
			0.0745714	0.0665714	0.067	0.0502857	0.039	0.037	0.0347143	0.0617143	0.0781429	0.0628571	0.0782857	0.0948571	0.136429	0.146143	0.158429	0.245429	0.222857
		SD
			0.0506811	0.0492836	0.0370773	0.0678644	0.066688	0.067144	0.0742265	0.111836	0.232747	0.236005	0.219413	0.355247	0.566921	0.708992	0.861803	1.13152	1.15947
			0.0297572	0.0293525	0.0231337	0.021414	0.0126293	0.022102	0.0230429	0.0410515	0.0394487	0.0405755	0.0627818	0.0654525	0.0987648	0.105176	0.0977419	0.158051	0.163529
		student test
			0.457585	0.0612867	0.00224353	0.0117	0.00348105	0.00138562	0.00165641	0.00167381	0.0142097	0.0112239	0.00638752	0.00878	0.0116423	0.0150117	0.0133018	0.0169502	0.00713334
					**	*	**	**	**	**	*	*	**	**	*	*	*	*	**
		4T1
	days		4	6	8	11	13	15	18	20	22	25	27	29	32	34	36
	DMSO	1	0.048	0.1	0.1	0.125	0.18	0.343	0.648	0.9	1.089	1.089	1.44	1.728	2.548	2.925	3.84
		2	0.048	0.125	0.125	0.216	0.294	0.448	0.512	0.648	0.9	1.089	1.44	2.156	2.7	4.212	5.6
		3	0.027	0.125	0.125	0.18	0.32	0.6	1.152	1.521	1.96	2.352	2.925	3.375	3.84	3.84	3.84
		4	0.027	0.048	0.064	0.125	0.294	0.448	0.648	0.648	0.9	1.089	1.331	2.028	2.352	2.7	3.757
		5	0.027	0.125	0.125	0.18	0.216	0.343	0.8	1.089	1.296	1.69	2.7	2.925	2.925	3.328	4.335
		6	0.027	0.048	0.064	0.1	0.1	0.125	0.343	0.567	1.008	1.352	2.025	3.468	3.468	4.536	4.86
		7	0.048	0.064	0.1	0.125	0.18	0.216	0.294	0.512	0.9	1	1.44	2.028	2.028	2.744	3.15
	DAP	1	0.048	0.125	0.125	0.18	0.294	0.448	0.648	0.9	0.9	1.089	1.69	1.69	2.156	2.925	2.925
		2	0.027	0.064	0.1	0.125	0.294	0.567	0.8	0.968	0.968	1.089	1.859	2.028	2.7	2.925	2.925
		3	0.048	0.1	0.1	0.125	0.18	0.294	0.8	0.8	0.9	1.44	1.44	1.859	2.028	2.925	2.925
		4	0.027	0.064	0.1	0.18	0.245	0.567	0.648	0.9	0.9	1.089	1.584	1.584	2.028	2.548	3.15
		5	0.027	0.048	0.064	0.125	0.18	0.294	0.567	0.8	0.8	1	1.21	1.859	2.028	2.744	3.15
		6	0.027	0.1	0.1	0.125	0.216	0.343	0.9	1.44	1.859	2.7	3.15	4.046	5.184	5.776	7.2
		7	0.048	0.064	0.1	0.125	0.18	0.294	0.512	0.648	0.9	1	1.331	1.331	2.352	2.744	2.744
		average
		DMSO	0.036	0.0907143	0.100429	0.150143	0.226286	0.360429	0.628143	0.840714	1.15043	1.38014	1.90014	2.52971	2.83729	3.46929	4.19743
		DAP	0.036	0.0807143	0.0984286	0.140714	0.227	0.401	0.696429	0.922286	1.03243	1.34386	1.752	2.05671	2.63943	3.22671	3.57414
		SD
		DMSO	0.011225	0.0364587	0.0272816	0.0418944	0.0798868	0.157916	0.291889	0.361755	0.384881	0.489917	0.666435	0.711452	0.63297	0.737222	0.813606
		DAP	0.011225	0.0277291	0.0178125	0.0268373	0.0517204	0.125852	0.140447	0.250417	0.367773	0.616401	0.653997	0.905618	1.14865	1.13274	1.6052
		student t-test	1	0.592598	0.890604	0.683598	0.984114	0.555507	0.584307	0.681413	0.611334	0.898373	0.705175	0.122119	0.647907	0.460875	0.314138

## Sheet: Figure 4B
	Average
	DMSO	0.00642857	0.0201429	0.0482857	0.0558571	0.0802857	0.148143	0.192	0.247429	0.364429	0.628571
	DAP	0.002	0.0235714	0.0508571	0.0707143	0.115286	0.174143	0.234429	0.356286	0.461714	0.542857
	ecart-type
	DMSO	0.00618755	0.0206755	0.0308151	0.0298241	0.0567001	0.0861693	0.121566	0.1742	0.166627	0.274523
	DAP	0.00264575	0.0152519	0.0344356	0.0531906	0.0532908	0.0894025	0.124244	0.168217	0.253229	0.316023

## Sheet: Figure 5A
		panel A
		BEGIN IONS
		TITLE=File15171 Spectrum3239 scans: 5202
		PEPMASS=990.52863 926181.62500
		CHARGE=2+
		RTINSECONDS=1154
		SCANS=5202
		151.08669 12474.2
		152.03423 2915.42
		152.07053 5328.24
		152.08110 3064.33
		152.10681 8174.59
		153.06561 13427.8
		153.10191 42088.6
		154.06067 3509.25
		154.08614 10348.9
		154.15887 3135.64
		155.08125 64537.6
		155.09148 6267.33
		155.11757 135529
		155.13008 8333.34
		156.07661 16284.6
		156.10175 2825.3
		156.12132 9822.35
		157.06224 30210.2
		157.09691 874404
		157.10727 41060.6
		157.13312 418304
		158.06114 4329.28
		158.08167 4476.74
		158.10194 63926.6
		158.13693 35432.3
		159.07707 28881.4
		159.09128 439741
		159.11284 14202.3
		159.88013 5334.67
		160.07578 9225.11
		160.09508 47694.3
		165.05463 5803.9
		165.10199 13562.6
		166.08545 26050.3
		166.09756 4694.64
		167.04457 10635
		167.08092 81707.8
		167.09297 9065.53
		167.11798 28784.7
		168.06525 7598.93
		168.08315 7015.2
		168.11310 4132.67
		169.06023 24905
		169.07495 21572.6
		169.09686 780691
		169.13309 163917
		170.04521 7562.42
		170.05975 73617.5
		170.10072 71654.3
		170.13652 13944.4
		171.11243 2.27117E+06
		172.07123 8997.49
		172.11626 208017
		173.05559 6701.23
		173.09216 10885.9
		173.11540 9206.57
		173.12909 41001.7
		174.05484 8307.82
		175.07242 5113.27
		175.08769 11706.3
		175.10544 4220.54
		175.11876 13626.6
		177.06316 9946.35
		177.10190 7891.16
		178.13367 3460.88
		179.08093 10981
		179.11703 11604.5
		181.06052 14070.5
		181.09669 79061.7
		181.11102 7591.09
		181.13300 8192.92
		181.22913 7738.67
		182.06584 4715.43
		182.08060 12023.2
		182.10207 3864.61
		182.12894 12070.7
		183.07788 12938.6
		183.11256 523278
		183.14851 161277
		184.07161 31834
		184.11705 53383
		184.15239 18899.4
		185.05641 42169.2
		185.07069 8581.7
		185.07349 8753.38
		185.09227 69208.4
		185.12817 405258
		185.16417 149414
		186.06102 4620.11
		186.08670 77018.2
		186.12184 106814
		186.16824 13032.7
		187.07059 24139
		187.08693 52459.2
		187.10750 32031.7
		187.12741 10430.1
		187.14381 115519
		188.07039 32231.8
		188.08499 4479.14
		188.11295 3875.92
		188.13850 65955.4
		189.07254 3379.94
		189.08678 11792.1
		191.08247 6597.06
		191.11723 3942.56
		192.11267 8921.11
		193.09692 15875
		194.09306 5280.44
		194.12891 10946.6
		195.04048 6562.09
		195.07568 15915.6
		195.09167 6725.22
		195.11282 25548.8
		195.14845 31033.2
		196.07344 6528.13
		196.14636 2939.63
		196.15060 3032.79
		197.12813 815815
		197.16441 504652
		198.08722 14175.5
		198.13223 81807.6
		198.16800 59933.9
		199.05579 4228.13
		199.07123 28828.7
		199.08920 8345.58
		199.10724 91124.7
		199.14470 10745.7
		199.18076 27841.2
		200.10194 48473.7
		200.13901 124817
		200.18306 7218.97
		201.08669 9962.61
		201.10350 12336.1
		201.12286 113152
		201.14174 12429.7
		202.08182 57435.4
		202.12564 9040.59
		203.06549 12083.5
		203.08374 17326.4
		203.10268 18230.4
		204.11296 8575.36
		205.09660 36792.5
		206.09229 9840.96
		207.11162 28964.4
		207.14868 8268.4
		208.10733 43352.5
		209.05482 6873.9
		209.09016 31822
		209.11050 3908.28
		209.12628 6858.38
		209.16484 31510.9
		210.08911 6022.18
		210.12357 55720.4
		210.16318 4959
		211.10600 23808.2
		211.12392 16533.5
		211.14374 157011
		211.17973 194253
		212.06630 20927.6
		212.10294 32582.5
		212.14218 18183.4
		212.18350 23107.6
		213.05061 20802.3
		213.08644 40347.7
		213.10330 6989.89
		213.12425 7894.25
		213.15947 104351
		214.09677 48996.6
		214.11859 13173.7
		214.15778 10255
		215.08424 4717.08
		215.10162 19546.4
		215.13832 126842
		215.15837 8586.22
		216.09731 84766.3
		216.13956 16191.3
		217.08134 21286.4
		217.09955 10742.7
		217.13318 31227.3
		218.13600 6343.69
		220.10649 5901.28
		221.09070 38363.7
		221.12836 16739.4
		222.08920 3574.51
		222.12326 68001.6
		223.08990 3265.22
		223.10780 15988.8
		223.14473 16884.4
		224.10309 38156.8
		224.11607 3208.79
		224.13861 40320
		224.17473 34736.5
		225.12297 57832
		225.15923 1.68748E+06
		226.08260 69269.5
		226.11821 148863
		226.16273 234186
		227.06657 30330
		227.10220 100016
		227.12036 7985.98
		227.13811 7364.51
		227.17268 19287.2
		228.13365 3.09844E+06
		228.99176 9085.69
		229.11848 31473.1
		229.13680 344659
		229.15349 14285.1
		230.07652 282428
		230.11316 8116.69
		230.13693 29933.4
		231.06017 14237.5
		231.07938 24121.6
		231.09802 7857.43
		231.11580 5344.03
		231.14380 3688.42
		231.16953 5236.13
		232.11084 4729.86
		233.10374 4462.24
		233.12796 5028.18
		233.16685 9324.28
		234.08717 6805.78
		235.10596 24607.9
		235.14149 4871.06
		236.10179 12869.7
		236.14029 7582.06
		237.13792 11085.5
		237.15932 18438.1
		238.08119 11400.3
		238.11830 94521.2
		238.15564 10476
		238.19138 5616.78
		239.08191 9100.25
		239.11844 18660.5
		239.15205 22359.9
		239.17453 181012
		240.06001 4125.2
		240.09624 11253.8
		240.13361 146248
		240.17418 29962.5
		240.20216 6749.58
		241.07950 5973.15
		241.12910 120155
		242.14931 1.21465E+06
		242.18437 104900
		243.10904 15426.1
		243.13312 37493.1
		243.15234 152411
		243.18959 15110.7
		244.09209 231132
		244.12904 54838.1
		244.15584 13671.9
		245.07367 10032.7
		245.09802 23424.5
		245.13031 32503.5
		245.16080 6179.07
		245.18495 53404.1
		246.12547 17042.4
		246.18886 5427.12
		247.10533 11346.3
		248.10727 4138.98
		249.12273 10631.2
		249.15694 4236.05
		250.11919 8552.56
		250.15471 5343.7
		251.11449 98027.2
		251.13910 24265.6
		252.09656 18580.1
		252.13660 15076.5
		252.16974 140502
		253.09628 8862.88
		253.12257 7534.46
		253.15152 7625.69
		253.17229 20483.6
		254.07736 8608.78
		254.11386 26213
		254.14912 286545
		254.18434 13958
		255.10928 9640.06
		255.14655 87893.1
		256.09131 16356.3
		256.10651 9349.67
		256.12881 89768.1
		256.16467 77198.5
		256.20230 11387.2
		257.12970 17701
		257.16360 19805.1
		257.19403 6061.21
		258.10776 17178.3
		258.15582 22292
		259.05353 5731.83
		259.17679 8811.87
		260.12518 4942.89
		261.12027 15636.2
		261.16037 4994.85
		262.08282 6363.15
		262.11859 13515.8
		263.10239 13233.2
		263.13922 14037.5
		264.13614 7978.27
		264.16983 9261.9
		265.12772 16972.4
		266.07599 9232.16
		266.11435 15928.2
		266.15030 21163.5
		266.18567 60098.7
		267.05939 4433.55
		267.11053 7678.23
		267.14703 9461.57
		267.18533 6169.06
		268.13818 21138.1
		268.16525 144977
		268.20123 70115.1
		268.23077 6333.57
		269.12405 263935
		269.16840 19596.3
		269.20090 10335.7
		270.18048 2.23019E+06
		271.17975 513037
		271.22488 4994.26
		272.12369 13221.1
		272.17957 97225
		273.13254 15533.4
		273.17993 13407.3
		274.11850 11725.8
		276.13382 8676.44
		277.11832 15753.2
		278.11487 13344.8
		278.18701 11720.1
		279.10718 18216.5
		280.10202 6554.91
		280.12973 27229.3
		280.16528 65592.9
		281.11542 11342
		281.16803 8844.12
		281.19687 44707.7
		282.07178 10759.6
		282.10968 6896.4
		282.15579 16477.7
		282.18085 232921
		283.13950 735726
		283.18283 26761.1
		284.10147 111411
		284.12677 24830.1
		284.14282 64419
		284.19525 100470
		285.08270 7739.59
		285.10782 8790.17
		285.15524 13213.7
		285.19128 114004
		286.06546 9630.58
		286.15067 81932.4
		286.19617 12001
		287.13525 17611.3
		291.17728 4844.38
		292.12924 8586.56
		292.16379 7670.76
		293.11673 4432.92
		294.11032 3828.32
		294.14471 13779.5
		294.18063 20911.1
		295.10410 4450.24
		295.14005 16164.6
		295.18158 11253.4
		295.21259 41809.8
		296.19626 1.31209E+06
		297.12314 7298.09
		297.15573 31066.6
		297.19922 241165
		297.23203 9910.54
		298.10922 6922.79
		298.13934 46527.2
		298.17532 159368
		298.20383 20130.4
		299.17084 1.66985E+06
		299.20660 602318
		300.17200 402056
		300.20975 88963.1
		301.11633 290204
		301.17636 41895.8
		301.21103 8881.26
		302.11307 43384.4
		302.15274 60908.1
		303.11108 8362.47
		303.15149 12936.5
		304.16083 25934.1
		305.12250 6356.54
		306.11258 19400.2
		306.18140 8021.5
		307.10559 11403.2
		307.13950 11281.4
		307.17392 4517.74
		308.12491 14211.4
		308.16235 8101.27
		308.19629 14443.1
		309.11688 17843.7
		309.15396 57331.9
		309.19189 40370.3
		310.07193 4604.13
		310.10519 21733.4
		310.15195 20030.4
		310.21243 77037.1
		311.04849 8894.16
		311.09702 25851
		311.16907 19779.9
		311.20953 42177
		312.15488 20550.8
		312.19098 12223.8
		313.18631 417525
		313.22266 950472
		314.09851 8769.22
		314.13538 19552.2
		314.18906 58032.7
		314.22562 169903
		315.12985 10363.3
		315.16510 71919
		315.22607 23095.9
		316.16739 7124.76
		318.09210 9773.51
		318.14496 7169.08
		318.18103 4932.44
		319.13947 11564.4
		319.17642 4748.81
		320.13135 9703.62
		321.11841 13240.4
		321.15549 8376.75
		322.14801 10653.6
		322.18033 8843.13
		323.13275 25425.6
		323.17114 11174
		323.20770 62060.9
		324.12387 16617.5
		324.19525 17910.3
		324.22739 449382
		325.11975 5246.48
		325.14993 34825.3
		325.18655 34415.1
		325.22711 135255
		326.13443 44199.5
		326.18015 74973.1
		326.22818 15746.8
		327.13223 19036.8
		327.20215 744260
		327.23746 56527.9
		328.07663 27752.2
		328.11301 8114.61
		328.20486 138668
		328.24402 7631.93
		329.11053 9560.32
		329.14703 6881.18
		329.18106 18066.4
		329.21365 9361.12
		330.09140 8329.07
		330.16501 14129.8
		331.10257 15218.6
		334.15024 8822.68
		335.13458 13796.1
		336.16571 12908.1
		336.20157 7433.24
		337.11310 8631.63
		337.15024 43400.7
		337.18610 26750.2
		337.22119 7622.74
		338.14447 18573.4
		338.18146 6811.37
		338.24356 46830.7
		339.16513 23356.8
		339.20169 65517.2
		339.23969 78556.7
		340.15784 23746.2
		340.20224 9114.8
		340.24121 16542
		341.21750 1.41206E+06
		341.25204 61465.3
		342.18060 11505.7
		342.22040 274225
		342.25504 11632.3
		343.16043 289741
		343.22281 30435.9
		344.16498 43688.6
		345.10266 65221.6
		345.16803 9625.63
		346.10345 9284.56
		346.14423 5539.13
		347.14447 11797.3
		348.12561 34728.4
		349.11380 38538.3
		349.14896 6311.8
		349.18851 6706
		350.17859 12075.3
		351.13062 6679.94
		351.16504 24738.5
		351.20233 60147.7
		351.24036 11081.7
		352.16156 169363
		352.20224 14799.9
		352.23181 11170
		353.14270 63800.4
		353.21747 212227
		354.14001 7274.65
		354.17560 100405
		354.21829 58620
		355.12311 8196.5
		355.16763 27527.8
		355.19720 17494.9
		355.23810 24084
		356.14752 6372.72
		356.22717 9537.07
		357.17636 19892.3
		357.21609 7198.26
		358.17114 46399.6
		359.12119 5826.17
		359.17261 9428.16
		362.14273 13268.1
		363.12811 64534
		364.13303 13494
		365.15240 40995
		365.21991 8829.45
		366.13937 89068
		366.17645 6519.93
		366.25000 18691.3
		367.13867 15658.6
		367.23203 448360
		367.27078 90274.3
		368.12167 10675.6
		368.19199 19928.2
		368.23523 111766
		368.27420 19864.2
		369.17578 75185.7
		369.21252 88282.4
		369.24945 24964.3
		370.17737 34103.9
		370.24527 387236
		371.16119 5444.77
		371.20148 9027.27
		371.24524 106129
		372.19531 16534.7
		372.24561 13937.6
		373.17001 10715.7
		374.22736 14037.4
		376.12408 6686.68
		377.21838 7843.03
		378.17557 4977.48
		379.16403 16997
		380.15546 324792
		380.22687 29531.3
		381.13821 297538
		381.22165 8938.78
		381.24112 4858.07
		381.28561 18237.4
		382.14426 52571.8
		382.20761 60159.2
		382.24890 7175.24
		382.28619 5458.38
		383.16553 260773
		384.17325 44180.6
		384.25967 333708
		385.14572 10746.7
		385.26218 77677.6
		386.15860 9897.92
		386.20316 74053.4
		386.26453 12382.4
		387.10898 5125.28
		387.20236 21924.9
		389.13052 6323.55
		392.19571 16555.2
		393.15100 10600.1
		393.20618 8758.13
		393.25217 8240.72
		394.12906 6210.91
		394.17349 9985.92
		394.23682 21110.7
		394.28702 37980.3
		395.26456 408350
		396.12003 17548.3
		396.18686 15999.9
		396.22583 8756.28
		396.26758 106708
		397.17133 85752.5
		397.26843 10450.1
		398.16605 2.78942E+06
		398.23917 293496
		399.16833 520912
		399.23917 82635.5
		400.16666 59110.6
		400.22101 32465.9
		401.17871 20737.2
		402.17468 20627
		403.18304 6871.19
		405.14386 4605.13
		406.17020 18018.3
		407.16110 5913.47
		408.14731 26277.7
		408.22272 15867.2
		409.16959 8834.53
		409.22162 8895.4
		409.27850 43640.4
		410.28201 28410.5
		411.11307 10622.2
		411.16272 6884.53
		411.22968 6778.21
		412.17542 26214.6
		412.25348 273867
		412.29370 147495
		413.14172 72196.7
		413.24707 59393.1
		413.29611 34503.7
		414.14523 12419.5
		414.20410 129590
		415.19379 118683
		416.20273 30800.3
		417.24490 166431
		418.24939 35522.6
		421.14548 6771.12
		422.23309 10146
		422.27664 19706
		423.19373 37299.2
		424.18280 72059.2
		425.17847 31091.3
		425.24850 12711.3
		426.16248 19070.1
		427.17401 24244
		427.23184 7485.3
		428.13431 7747.67
		428.18484 12521.7
		429.13043 5574.9
		429.18991 19166.5
		430.17062 133150
		431.17395 39700.8
		433.20078 11216.9
		434.16403 49786.6
		435.16626 17108.9
		436.15143 6931.86
		436.21820 10529.3
		438.26779 29475.4
		439.27179 12601.2
		440.22723 6807.61
		440.28830 75191.4
		441.15811 13126
		441.21027 16352.2
		441.28943 20182.2
		442.19785 10560.8
		443.13742 8176.34
		445.19208 16977.8
		447.24088 10129.7
		448.22253 30904.5
		448.28775 5467.94
		449.22491 7179.24
		450.16415 11603.1
		450.27737 6612.58
		451.19266 67158
		452.17590 113919
		453.17914 34021.1
		453.24533 13735.3
		454.18774 10835.3
		455.18240 7214.06
		456.19550 6072.68
		458.18637 31022.1
		458.25012 4615.31
		459.18906 6262.33
		460.14337 6924.47
		462.20483 10048.9
		464.28491 7396.09
		465.24475 63788
		465.31744 18742.4
		466.22940 169726
		466.30209 86974.7
		467.18274 17711.7
		467.23337 37726.6
		467.30441 28526.8
		468.23895 9691.84
		469.20288 310280
		470.20462 73927.6
		471.21042 15444.3
		471.28079 7723.27
		475.22858 14592.1
		476.21402 21374.2
		477.16418 25755.6
		478.15314 26018.2
		478.27237 6028.31
		479.20480 6438.45
		480.21561 9383.17
		481.21045 7204.62
		481.31235 8714.15
		482.18835 12714.8
		482.26767 7802.99
		483.25635 515517
		483.32559 45364
		484.26871 127424
		484.32874 12847.7
		485.25735 20454.7
		486.23752 14836.3
		487.20959 33925.2
		488.22180 7091.57
		488.30676 8840.54
		491.18924 7286.35
		492.18399 13509.8
		493.24332 103840
		493.31146 27807.2
		494.22424 200120
		495.18292 69683.6
		495.23523 32343.6
		495.29562 16197.8
		496.18765 18920.7
		497.19812 15589.7
		498.23834 10841.9
		499.23038 7158.55
		500.28564 10828
		501.23944 36673.1
		502.24149 14495.1
		506.21475 5775.67
		507.19537 41537.6
		508.20172 9227.05
		509.20682 29502.6
		509.30737 13516.7
		510.19760 10276.7
		510.25757 31149.5
		511.25061 545176
		511.31641 27569.3
		512.21075 224408
		512.26453 59212.8
		513.21490 64458.9
		513.30310 203387
		514.18158 8946.83
		514.23755 8129.93
		514.30804 54470.9
		515.25562 10136.4
		517.17871 8802.96
		519.25433 17269.9
		520.24561 7361.92
		521.23608 28004.4
		523.18060 16415.5
		523.24652 20179
		524.22461 39725.3
		525.23615 9219.56
		526.23303 23891.5
		527.22125 44537.6
		528.28180 39285.3
		529.23553 109681
		530.32886 889056
		531.33142 269612
		532.33508 48195.2
		533.23700 10444.6
		534.21185 16666.9
		535.19153 62082.3
		536.19891 20490.3
		536.27856 14744.9
		537.26941 91622.7
		537.34967 7000.41
		538.27002 33931.1
		539.21808 30225.9
		540.22821 14172.5
		540.32697 21329.3
		541.22833 14474.4
		542.21069 17979.1
		543.25726 55754.3
		544.25195 39222.7
		545.26117 10538.1
		546.21320 6403.61
		546.28845 57134.9
		547.24866 20340.4
		548.24243 6976.02
		548.76184 9159.34
		550.26404 8962.65
		551.24176 38832.3
		552.21704 170491
		553.21735 72708.2
		554.29413 142786
		555.29730 45877.5
		556.28674 11494.1
		558.27649 20387
		559.23596 14031.9
		562.26007 9290.41
		563.25378 18137.8
		564.27728 37202.2
		565.26129 87015.9
		566.25189 29409.4
		567.21423 10336.2
		568.27301 22442.5
		569.24512 135062
		570.24451 50956.3
		571.24518 13591
		572.28491 21986.9
		573.21509 13188.7
		576.28601 12981.4
		576.78857 7474.65
		577.26221 7582.34
		579.30847 7320.27
		580.27704 30941.5
		581.22668 6997.63
		581.28436 10126.9
		582.28625 99403.8
		583.28259 41482.3
		584.24396 34824.7
		585.25110 7666.31
		586.27118 86363.1
		587.27765 35315.2
		588.27734 6418.22
		590.26196 13774
		591.24207 16251.6
		591.36304 10500.8
		592.26624 14357.5
		593.27197 5723.47
		594.29645 9556.82
		595.27002 19107.5
		596.24927 6113.56
		597.29865 27285.4
		598.30377 8118.52
		599.28589 17231.6
		599.78534 11298.5
		600.27777 35915.4
		601.28857 17193.6
		604.27545 13055.8
		604.77399 7035.94
		605.27673 5868.36
		606.32196 11343.4
		607.28955 20050.4
		608.26428 40656.2
		609.27502 25616.3
		609.37109 5883.26
		610.24927 21951.2
		611.25922 16186.9
		612.26654 7358.91
		613.27722 28981.7
		613.78351 16225
		614.31567 16668.5
		620.26263 6082.02
		621.26190 5240.4
		622.28589 21015.1
		623.24847 9777.51
		624.22852 8076.99
		624.33948 21569.4
		625.29102 93337.3
		626.28357 45709.1
		627.28796 19357.7
		628.27380 6227.6
		633.32886 6483.26
		634.30200 10198
		635.33734 9005.43
		636.24445 13639.5
		636.33459 11641.6
		637.29962 15059.2
		638.25653 13717.6
		639.31097 10413.2
		640.30273 14711.5
		641.26337 10393.9
		641.36188 76920.9
		642.37018 33885.7
		643.29626 65698
		644.29565 27802.8
		645.30109 6826.59
		648.30237 6909.84
		649.29346 10949
		651.32129 29775.4
		652.30933 80006.5
		653.35449 76679.2
		654.35266 52054.5
		655.27344 27847.3
		655.82837 13058
		656.26599 8686.42
		656.34430 8408.74
		657.33887 18183.3
		658.28528 20294.4
		659.37183 282286
		660.37683 93745.9
		661.37634 18758.3
		662.29193 15880.1
		663.26331 18446.6
		664.24298 18003.3
		664.33282 7919.06
		665.30634 17882.3
		666.30640 17527.6
		669.33539 145907
		670.31781 67018.7
		671.27856 10431.6
		671.37610 32018.8
		672.35693 14313.3
		673.28882 31078.8
		674.29529 16424.1
		678.31567 15117.2
		678.82715 6370.25
		679.31512 43184.9
		680.30267 93417.6
		681.25336 82843.1
		682.25092 21904.1
		682.33453 39650.3
		683.33752 17165.3
		684.30798 8499.84
		686.30212 5294.46
		687.31818 54699.2
		688.32660 19886.5
		691.34753 8025.88
		696.33740 19041.3
		697.32867 150503
		698.28802 125343
		699.37061 106069
		700.36676 47430.6
		701.36859 8200.78
		705.34088 11775.1
		706.33032 7265.63
		713.37494 14071.4
		714.35461 14911.2
		715.31335 56599.7
		716.30896 27141.4
		717.36853 22709.8
		718.36633 14353.1
		720.27740 8785.13
		721.35303 21769.3
		722.36005 28131.4
		723.34888 34729.7
		724.39026 23869
		725.37305 8989.94
		726.86707 9119.08
		727.37415 8000.68
		727.86523 9314.95
		732.33649 7947.39
		733.32428 21125.4
		734.32867 16922.8
		735.37134 6773.32
		737.30511 8437.46
		738.28339 21646
		738.38159 29234
		739.37665 54883.2
		740.36908 60684.4
		741.37262 26795.6
		744.32971 7580.49
		748.34454 17121.9
		749.31921 26248
		750.34845 17553.1
		751.33917 37001.1
		752.32880 14762.4
		753.36548 7325.89
		754.33972 15217.5
		755.29498 8129.21
		755.41211 9549.26
		756.38904 188033
		757.39032 97893
		758.40210 20797.8
		765.37134 10731.3
		766.34961 59617.9
		767.35596 40679.1
		768.36310 65637.1
		769.35828 38293.6
		770.36700 16812.4
		771.36774 7481.43
		772.32275 25608.7
		773.41565 386363
		774.41742 160627
		775.42279 47440.2
		776.34088 15710.6
		777.31561 36530.3
		778.33002 10927.7
		780.32819 14017.4
		781.33423 9115.68
		782.40009 6182.32
		783.38202 78199.5
		784.38171 56726.4
		785.38782 28716.2
		786.38257 39773.5
		787.38721 20287
		788.36560 6689.76
		790.34698 6478.7
		793.37097 28770.1
		794.34363 108749
		795.34436 69526.5
		796.35461 20455.8
		797.34827 23615.2
		798.34961 13925.5
		800.40320 138756
		801.40735 70143.4
		802.41571 23161.3
		805.41376 6376.57
		809.32965 8332.19
		810.40735 7331.51
		811.37262 164897
		812.37012 105624
		813.36694 33461.3
		814.37384 23603.8
		815.38708 9234.62
		819.43976 7599.79
		821.35583 9224.46
		822.35889 6892.57
		826.34119 10646.6
		827.33118 8819.32
		828.39868 101359
		829.39594 64851.2
		830.40662 29572.7
		831.37891 6492.82
		837.37054 10144.2
		838.41516 7406.85
		843.36578 15259.9
		845.43018 7412.94
		846.40906 125879
		847.41217 64317.8
		848.41052 23835.3
		850.39746 9759.07
		851.38745 7521.12
		854.40540 6997.43
		856.40210 8668.09
		857.41205 9657.38
		865.39227 15106.9
		866.39148 12987.9
		867.40619 10460.2
		868.41553 8182.45
		878.35913 9978.03
		879.42877 10549.4
		880.43335 7172.4
		881.43036 6697.86
		882.41083 23268.1
		883.40643 23323.8
		884.40509 11215.9
		885.42328 8842.04
		894.38397 18503.4
		895.39490 18268.9
		896.44299 19780.5
		897.45276 14675.1
		898.43976 14645.2
		899.44965 15312
		900.43604 17065.1
		901.42267 14246.7
		902.42590 7525.02
		906.38269 11121.2
		907.42725 21923
		908.41083 22532.8
		909.39758 16911.7
		910.38110 8338.89
		911.40637 18025.6
		912.41888 19351.8
		913.49298 76990.1
		914.48889 43710.7
		915.45123 25981.3
		916.44849 16940
		917.45599 8709.02
		922.39209 21151.1
		923.38873 43390.1
		924.42865 51793.9
		925.44501 51613.1
		926.43390 32343.1
		927.42712 16069.6
		928.42725 18663.1
		929.42670 11123.1
		939.42480 13960.2
		940.41217 82108.5
		941.47717 71036.8
		942.46857 109636
		943.46423 57703.5
		944.45374 21287.4
		945.44989 7279.45
		948.43011 7688.05
		951.44952 7655.06
		954.44696 9917.1
		957.44501 26259.4
		958.48175 20167.5
		959.49261 965085
		960.49554 501944
		961.49780 166074
		962.50183 42512.2
		966.42987 14974
		969.47449 39118.8
		970.47156 26342.7
		971.46167 20864.5
		972.49176 7098.35
		977.41364 9680.92
		982.45374 10383.2
		983.46375 8582.3
		984.47369 7974.81
		990.04065 7067.46
		990.52942 7543.4
		993.44128 11697.8
		994.43408 14976.4
		995.43744 10265.8
		997.45776 8790.39
		999.46442 18816.2
		1000.45984 9943.52
		1010.49982 6853.93
		1011.45477 28825.4
		1012.44653 24445
		1013.46893 10341.9
		1014.50763 8434.49
		1015.49640 9499.75
		1017.46844 8879.28
		1018.45819 6834.09
		1022.46417 7919.73
		1023.43915 17813.9
		1026.56750 11344.1
		1027.55469 17440.7
		1028.51453 22848.8
		1029.48145 34295.9
		1030.48242 10927.7
		1031.47485 7908.12
		1033.50635 7487.14
		1034.47974 9729.82
		1035.49817 10459
		1036.47717 13005.6
		1037.49634 21364.9
		1038.52368 17553.8
		1039.50452 23969.8
		1040.46899 20135.3
		1041.44702 11260.2
		1047.51624 7246.15
		1051.47949 22944.1
		1052.50183 16669.4
		1053.50977 13801.2
		1054.54565 48852.6
		1055.55798 74136.6
		1056.54321 41694.3
		1057.49036 43010.2
		1058.48230 25967.4
		1059.49561 10417.7
		1061.47571 9789.74
		1062.45874 21981.6
		1063.46924 15488.7
		1068.52576 44783.1
		1069.52234 30022.9
		1070.53735 16728.2
		1072.57654 1.45168E+06
		1073.57971 908849
		1074.58032 319390
		1075.58203 83380.4
		1076.54797 16568.7
		1078.46960 6821.81
		1079.48901 54172.4
		1080.48523 48039.2
		1081.50659 14358.7
		1082.56519 63535.4
		1083.56409 45479.5
		1084.54260 9609.41
		1094.49243 13859.5
		1096.51489 106681
		1097.51465 70410.2
		1098.51721 29334.2
		1100.51416 25829.9
		1101.50818 10254.3
		1102.51318 10552.1
		1109.54785 8936.7
		1110.54724 8443.93
		1111.48889 10742.6
		1112.49951 13642.3
		1114.52612 16511.8
		1115.53308 17354.3
		1122.52991 13645.2
		1124.56287 8961.78
		1125.53308 12102.6
		1126.55396 18494.9
		1127.55286 11226.3
		1128.49329 20810.4
		1129.51587 15991.3
		1136.52759 11619.6
		1137.51941 13045
		1139.55664 18114.1
		1140.54932 11768.5
		1142.57019 20430
		1143.56311 17903.3
		1145.52112 8386.31
		1149.51538 9653.68
		1150.52478 27362.7
		1151.53882 11350.3
		1152.57178 30836.1
		1153.56116 29828.4
		1154.54688 15010.4
		1156.56628 7681.06
		1163.53284 13469
		1164.53784 12797.1
		1165.51318 29628.3
		1166.52808 19775.4
		1167.54163 48297.7
		1168.56104 26418.8
		1169.58362 38406.4
		1170.58008 92997.7
		1171.56921 65924.5
		1172.56787 26740.8
		1173.55481 8574.35
		1174.49902 8981.92
		1179.57031 9780.1
		1180.53223 35209.7
		1181.53467 26898.5
		1182.55249 17894.9
		1183.53650 17066.7
		1184.55127 14511.6
		1185.56604 13122.4
		1187.60437 211804
		1188.60120 168920
		1189.59412 76688.7
		1190.59265 25099.6
		1191.51245 26101.2
		1192.52026 15660.5
		1197.56372 150831
		1198.56750 112979
		1199.56409 42259
		1200.56812 16061.2
		1208.52722 53094.6
		1209.52722 37905
		1210.53271 13965.9
		1213.60022 19550.6
		1214.58630 17876.1
		1224.58191 9690.01
		1225.56116 84934.9
		1226.56348 67508.6
		1227.56873 19121.8
		1228.57886 9598.31
		1241.61023 16745.7
		1242.58252 12746.2
		1243.56836 42003.6
		1244.58130 29702.5
		1245.58472 15040.8
		1250.60999 10791.3
		1251.58997 25427.9
		1252.60779 10498.9
		1255.60352 9726.5
		1259.60242 37897.5
		1260.59619 24318
		1261.59998 12988.6
		1262.58130 9807.42
		1263.58276 8068.93
		1266.63123 12862.1
		1267.60425 39911.2
		1268.60083 83483.9
		1269.60352 53934.2
		1270.60669 17801.2
		1271.60620 9679.71
		1278.59131 9662.63
		1279.57642 20452.8
		1280.58472 17073.4
		1283.63965 15678.1
		1284.61975 91689.9
		1285.62439 59847.4
		1286.62305 26075.1
		1287.62683 15010.9
		1293.62720 22762
		1294.65247 17236.2
		1295.63953 20618.1
		1296.60339 50826.8
		1297.60144 27899.6
		1298.60840 18801.3
		1301.64844 228234
		1302.64954 159982
		1303.64746 65750.4
		1304.63672 26016.9
		1305.62390 11237.4
		1310.65051 105098
		1311.64832 91270.9
		1312.64575 55671.1
		1313.63818 32886.8
		1314.60938 21021.7
		1315.62402 21104.7
		1321.61487 28921.8
		1322.63062 19643
		1323.62366 17834.1
		1337.65894 17684.8
		1338.64722 48917.4
		1339.63403 83177.3
		1340.64209 47509.5
		1341.63660 17744.7
		1342.65149 10688.7
		1354.69153 11814.6
		1355.66174 53848
		1356.65527 361710
		1357.65698 252826
		1358.65918 102492
		1359.65344 39252.7
		1360.65955 9785.46
		1364.66479 10874.7
		1365.66980 9198.88
		1367.66113 20167.9
		1368.66907 18325.8
		1372.68274 246242
		1373.68530 186172
		1374.68884 86312.7
		1375.68591 30982.7
		1381.68958 44359.9
		1382.68445 45107.2
		1383.67102 35527.4
		1384.66675 23920.7
		1391.69958 9085.61
		1392.67163 16809
		1393.67029 9900.79
		1396.68896 13589.6
		1408.71863 11244.2
		1409.68494 33432.4
		1410.67896 44418.3
		1411.66760 23269.4
		1412.68311 16208.6
		1423.73071 15283.5
		1424.72351 21477.4
		1425.72034 14471.4
		1426.71741 20848.4
		1427.69324 144246
		1428.68933 106493
		1429.69690 42380.3
		1430.71423 18092.8
		1434.70483 18772.5
		1435.69263 22652.2
		1436.69812 16351
		1437.72400 9293.06
		1438.69958 14630.4
		1439.71716 11339.7
		1451.73792 63071.4
		1452.71399 206403
		1453.71851 159967
		1454.71033 63529
		1455.72266 25205.8
		1469.73730 1.57497E+06
		1470.73889 1.28575E+06
		1471.73987 626207
		1472.74304 194611
		1473.73914 44941.6
		1480.75684 13222.3
		1481.75439 17230
		1495.77417 9658.35
		1498.75317 12437.7
		1506.73596 11156
		1507.73962 10857
		1522.76318 71581.9
		1523.76147 124093
		1524.75427 79794.5
		1525.76428 36880.5
		1526.75952 50618.6
		1527.77515 25725
		1528.75330 15977.7
		1540.77380 618892
		1541.77429 523200
		1542.77869 258120
		1543.78003 80603.6
		1544.78235 20694.9
		1597.81042 21303.1
		1598.82544 10694.8
		1599.79761 9062.67
		1621.84021 10026.2
		1622.82336 17845
		1623.81921 11772
		1624.81555 10938.1
		1639.84631 158661
		1640.84253 166214
		1641.83521 83530
		1642.84387 33055.8
		1710.87671 84721.5
		1711.88660 71753.1
		1712.88940 38802.4
		1713.86890 17662.2
		1866.98328 10713.1
		1867.97839 11364.2
		END IONS

## Sheet: Figure 5B
				exp1	exp1*1,5	exp2	average	SED
	empty vector	DMSO		554	831	816	823.5	10.6066
		0.39µM DAP		838	1257	2124.5	1690.75	613.415
		0.78µM DAP		1130	1695	3102	2398.5	994.899
		1.56µM DAP		2583	3874.5	5131	4502.75	888.48
		6.25µM DAP		10235.5	15353.2	51775	33564.1	25754.1
		25µM DAP		36932	55398	137080	96238.8	57757.5
		100µM DAP		118458	177688	279670	228679	72112
		300µM DAP		106186	159278	272074	215676	79758.3
		600µM DAP		75195.5	112793	257056	184925	102009
		25µM G418		3250.5	4875.75	5584.5	5230.12	501.162
		600µM G418		6265.5	9398.25	10187.5	9792.88	558.084
	0.5µg FTSJ1	DMSO		501.5	752.25	572	662.125	127.456
		0.39µM DAP		632.5	948.75	859.5	904.125	63.1093
		0.78µM DAP		776.5	1164.75	1330.5	1247.62	117.203
		1.56µM DAP		1287	1930.5	1871.5	1901	41.7193
		6.25µM DAP		3517	5275.5	13922	9598.75	6114
		25µM DAP		13760.5	20640.8	49022	34831.4	20068.6
		100µM DAP		48276	72414	90086	81250	12496
		300µM DAP		48428.5	72642.8	132062	102352	42015.8
		600µM DAP		34760	52140	130526	91333.2	55427.6
		25µM G418		2303.5	3455.25	2513	2984.12	666.271
		600µM G418		2352	3528	3508	3518	14.1421
	1µg FTSJ1	DMSO		475.5	713.25	593.5	653.375	84.676
		0.39µM DAP		545.5	818.25	833	825.625	10.4298
		0.78µM DAP		667.5	1001.25	1226	1113.62	158.922
		1.56µM DAP		877	1315.5	1780	1547.75	328.451
		6.25µM DAP		2330	3495	7683	5589	2961.36
		25µM DAP		6784.5	10176.8	26238.5	18207.6	11357.4
		100µM DAP		25052	37578	81901	59739.5	31341.1
		300µM DAP		30654	45981	111866	78923.5	46587.7
		600µM DAP		22687.5	34031.2	110230	72130.6	53880.7
		25µM G418		1562	2343	2980	2661.5	450.427
		600µM G418		1933	2899.5	3233	3066.25	235.82
	2µg FTSJ1	DMSO		480	720	506	613	151.321
		0.39µM DAP		541	811.5	685	748.25	89.449
		0.78µM DAP		619.5	929.25	842	885.625	61.6951
		1.56µM DAP		798.5	1197.75	1042.5	1120.12	109.778
		6.25µM DAP		1505	2257.5	2923	2590.25	470.58
		25µM DAP		3067.5	4601.25	7596	6098.62	2117.61
		100µM DAP		8407.5	12611.2	15122	13866.6	1775.37
		300µM DAP		15279	22918.5	42988	32953.2	14191.3
		600µM DAP		13538	20307	51230	35768.5	21865.9
		25µM G418		1256.5	1884.75	2155.5	2020.12	191.449
		600µM G418		1540	2310	1815	2062.5	350.018
	0.5µg CTU1	DMSO		532.5	798.75	702.5	750.625	68.059
		0.39µM DAP		850.5	1275.75	1313	1294.38	26.3397
		0.78µM DAP		1235	1852.5	1998	1925.25	102.884
		1.56µM DAP		2474	3711	3778.5	3744.75	47.7297
		6.25µM DAP		10689.5	16034.2	22067.5	19050.9	4266.15
		25µM DAP		40518.5	60777.8	92682.5	76730.1	22560.1
		100µM DAP		108746	163120	144654	153887	13057.6
		300µM DAP		113240	169861	223256	196559	37756.5
		600µM DAP		75601	113402	197306	155354	59329.1
		25µM G418		2866.5	4299.75	2308	3303.88	1408.38
		600µM G418		5872.5	8808.75	4275.5	6542.12	3205.49
	1µg CTU1	DMSO		506	759	598	678.5	113.844
		0.39µM DAP		816	1224	1195.5	1209.75	20.1525
		0.78µM DAP		1099.5	1649.25	1762.5	1705.88	80.0798
		1.56µM DAP		2700.5	4050.75	2810	3430.38	877.343
		6.25µM DAP		11418	17127	26915	22021	6921.16
		25µM DAP		39882	59823	73616	66719.5	9753.12
		100µM DAP		100876	151313	111779	131546	27954.9
		300µM DAP		116534	174802	199348	187075	17356.5
		600µM DAP		78978	118467	174963	146715	39948.7
		25µM G418		3346	5019	2151	3585	2027.98
		600µM G418		6204	9306	2391	5848.5	4889.64
	2µg CTU1	DMSO		584.5	876.75	650	763.375	160.336
		0.39µM DAP		733	1099.5	1077.5	1088.5	15.5563
		0.78µM DAP		885.5	1328.25	1361.5	1344.88	23.5113
		1.56µM DAP		1937	2905.5	2731	2818.25	123.39
		6.25µM DAP		6020.5	9030.75	10026.5	9528.62	704.102
		25µM DAP		22665.5	33998.2	50126	42062.1	11404
		100µM DAP		66277.5	99416.2	119244	109330	14020.3
		300µM DAP		87747.5	131621	155692	143657	17020.6
		600µM DAP		66046	99069	143406	121237	31350.6
		25µM G418		1845.5	2768.25	1618.5	2193.38	812.996
		600µM G418		2670	4005	1994	2999.5	1421.99

[truncated: 3 more sheets: Figure 5C, Figure 5E, Figure S4]
